# Supplementary material for: Deregulated FASN Expression in BRAF Inhibitor-Resistant Melanoma Cells Unveils New Targets for Drug Combinations
Source: Cancers (Basel). 2021 May 10;13(9):2284. doi: 10.3390/cancers13092284 (PMC8126202; doi:10.3390/cancers13092284)
Supplement: Supplementary file 1 [file cancers-13-02284-s001.zip]

Archive with 1 entries (1 files):
- cancers-1186271-supplementary.pdf
